# Supplementary material for: Flexible quantitative bias analysis for unmeasured confounding in subject-level indirect treatment comparisons with proportional hazards violation
Source: BMC Med Res Methodol. 2025 May 10;25:131. doi: 10.1186/s12874-025-02551-z (PMC12066054; doi:10.1186/s12874-025-02551-z)
Supplement: Supplementary file 2 — Supplementary Material 2. [file 12874_2025_2551_MOESM2_ESM.zip]

Archive with 5 entries (5 files):
- R code/adj_dRMST.R
- R code/model.R
- R code/run_simulation_study.R
- R code/simulate_data.R
- R code/true_adj_dRMST.R
