# Supplementary material for: Flexible quantitative bias analysis for unmeasured confounding in subject-level indirect treatment comparisons with proportional hazards violation
Source: BMC Med Res Methodol. 2025 May 10;25:131. doi: 10.1186/s12874-025-02551-z (PMC12066054; doi:10.1186/s12874-025-02551-z)
Supplement: Supplementary file 2 — Supplementary Material 2. [file 12874_2025_2551_MOESM2_ESM.zip › R code/adj_dRMST.R]

###################################
###################################
#
# Author: Steven Soutar (2024).
# Function Computes adjusted dRMST. 
#
# Code adapted from:
#
#        Adjusted Restricted Mean 
#        Survival Times in Observational Studies, 
#        Connor et al (2019). 
#
# time: Outcome.
# status: Event indicator.
# group: Treatment indicator.
# weight: Inverse Probability of 
#         Treatment Weights (IPTW).
# tau: Time horizon for dRMST.
# sig_level: Significance level.
#
###################################
###################################

adj_drmst <- function(time = time, status = status, group = group, 
                      weight = NULL, tau = NULL, sig_level = 0.05, 
                      xaxismin = 0, xaxismax = max(time)){
  
  if(sum(time < 0) > 0){
    
    print("Error: times must be positive.")
    
  }else{
    
    if(sum(weight <= 0) > 0){print("Error: weights must be greater than 0.")
      
    }else{
      
      if(sum(status!= 0 & status != 1) > 0){print("Error: status must be a vector of 0s and/or 1s.")
        
      }else{
        
        if(is.null(weight)){
          
          weight <- rep(1, length(time))
          
        }	
        
        data <- data.frame(time, status, group, weight)
        data <- data[!is.na(data$group) & !is.na(data$time),]
        data <- data[order(group),] 
        
        #--- If tau not specified, use minimum tau from all groups ---
        j <- length(unique(data$group))
        
        if(is.null(tau)){
          
          taui <- rep(999, j)
          
          for(i in (1:j)){
            
            groupval <- (levels(data$group)[i])
            dat_group <- data[which(data$group == (groupval)),]
            taui[i] <- max(dat_group$time[dat_group$status == 1])
            
          }
          
          tau <- min(taui)
          
        }
        
        #--- Calculate AKM RMST in each group ---
        rmst <- rep(999, length(1:j))
        groupval <- rep(999, length(1:j))
        rmst_var <- rep(999, length(1:j))
        rmst_se <- rep(999, length(1:j))
        
        for(i in 1:j){
          
          groupval[i] <- (levels(data$group)[i])
          dat_group <- data[which(data$group == (groupval[i])),]
          
          #--- AKM ---
          # Based on 'adjusted.KM' function from {IPWsurvival} package
          # Author: F. Le Borgne and Y. Foucher
          tj <- c(0,sort(unique(dat_group$time[dat_group$status == 1])))
          dj <- sapply(tj, function(x){sum(dat_group$weight[dat_group$time == x & dat_group$status == 1])})
          yj <- sapply(tj, function(x){sum(dat_group$weight[dat_group$time >= x])})
          st <- cumprod(1-(dj/yj))
          m <- sapply(tj, function(x){sum((dat_group$weight[dat_group$time >= x])^2)})
          mj <- ((yj^2)/m)
          
          ft <- data.frame(tj, yj, dj, st, i, mj)
          
          #--- RMST ---
          # Based on 'rmst1 function' from {survRM2} package
          # Author: Hajime Uno, Lu Tian, Angel Cronin, Chakib Battioui, Miki Horiguchi
          rtime <- ft$tj <= tau
          tj_r <- sort(c(ft$tj[rtime],tau))
          st_r <- ft$st[rtime]
          yj_r <- ft$yj[rtime]
          dj_r <- ft$dj[rtime]
          time_diff <- diff(c(0, tj_r))
          areas <- time_diff*c(1, st_r)
          rmst[i] <- sum(areas)
          
          #--- Variance ---
          mj_r <- ft$mj[rtime]
          var_r <- ifelse((yj_r-dj_r) == 0, 0, dj_r/(mj_r*(yj_r - dj_r)))
          
          var_r <- c(var_r, 0)
          rmst_var[i] <- sum(cumsum(rev(areas[-1]))^2*rev(var_r)[-1])
          rmst_se[i] <- sqrt(rmst_var[i])
          
        }
      }
    }
  }
  
  #--- Compare RMST between groups and compile output---
  results <- data.frame(groupval, rmst, rmst_var, rmst_se, tau)
  pwc <- ((j^2) - j)/2   # Number of pairwise comparisons
  
  label_diff <- rep(999, (pwc))
  rmst_diff <- rep(999, (pwc))
  rmst_diff_se <- rep(999, (pwc))
  rmst_diff_low <- rep(999, (pwc))
  rmst_diff_upp <- rep(999, (pwc))
  rmst_diff_pval <- rep(999, (pwc))
  
  output_diff <- data.frame(label_diff, rmst_diff, rmst_diff_se,
                            rmst_diff_low, rmst_diff_upp, rmst_diff_pval)
  
  l <- 1
  
  for(i in 1:(j - 1)){
    
    for(j in (i + 1):j){
      
      # Based on 'rmst2 function' from {survRM2} package
      # Author: Hajime Uno, Lu Tian, Angel Cronin, Chakib Battioui, Miki Horiguchi
      
      #--- RMST Difference ---
      output_diff[l,]$label_diff <- paste('Groups',results[j,]$groupval,'vs.',results[i,]$groupval,' ')
      output_diff[l,]$rmst_diff <- (results[j,]$rmst - results[i,]$rmst)
      output_diff[l,]$rmst_diff_se <- sqrt(results[j,]$rmst_var + results[i,]$rmst_var)
      output_diff[l,]$rmst_diff_low <- output_diff[l,]$rmst_diff - qnorm(1-sig_level/2)*output_diff[l,]$rmst_diff_se
      output_diff[l,]$rmst_diff_upp <- output_diff[l,]$rmst_diff + qnorm(1-sig_level/2)*output_diff[l,]$rmst_diff_se
      output_diff[l,]$rmst_diff_pval <- 2*(1-pnorm(abs(output_diff[l,]$rmst_diff)/output_diff[l,]$rmst_diff_se))
      
      l <- l + 1 # Move to next row
      
    }
    
  }
  
  colnames(results) <- c("Group", "RMST", "Var", "SE", "Tau")
  rownames(results) <- c(paste("Group", results$Group,' '))
  
  colnames(output_diff) <- c("Groups", "Est.", "SE", "CIL", "CIU", "p")
  rownames(output_diff) <- c(output_diff$Groups)
  
  return(list(mean = output_diff[1, 2], var = output_diff[1, 3]^2, 
              CIL = output_diff[1, 4], CIU = output_diff[1, 5],
              p_value = output_diff[1, 6])) 
}


#########################################
#########################################
# Function computes pooled adjusted 
# dRMST point/variance estimates and CI.
#
#
# time: Outcome variable.
# delta: Event indicator.
# z: Treatment indicator.
#     
# Posterior_sample_IPTW: 
#
#       Matrix of posterior IPTW: 
#
#        Number of rows = Number of posterior samples. 
#        Number of columns = Number of patients.
#
# tau: Time horizon for dRMST.
#
# sig_level: Significance level.
#
#########################################
#########################################

pooled_adj_drmst <- function(time = time, z = z, delta = delta, 
                             posterior_sample_IPTW = posterior_sample_IPTW,
                             tau = tau, sig_level = sig_level){
  
  K <- nrow(posterior_sample_IPTW) # Number of imputations.
  est_adj_drmst <- numeric(K) # Store point estimate.
  est_adj_drmst_var <- numeric(K) # Store variance estimate.
  
  for(i in 1:K){
    
    r <- adj_drmst(time = time, 
                   status = delta, 
                   group = as.factor(z), 
                   weight = posterior_sample_IPTW[i, ], 
                   tau = tau, 
                   sig_level = sig_level, 
                   xaxismin = 0, xaxismax = max(time))
    
    est_adj_drmst[i] <- r$mean
    est_adj_drmst_var[i] <- r$var
    
  }
  
  ######################################
  # Pooled point and variance estimates:
  ######################################
  
  est_pooled_adj_drmst <- mean(est_adj_drmst)
  est_pooled_adj_drmst_var <- mean(est_adj_drmst_var) + (1 + 1/K)*var(est_adj_drmst)
  
  ############
  # Pooled CI:
  ############
  
  lambda <- (var(est_adj_drmst) + (var(est_adj_drmst)/K))/est_pooled_adj_drmst_var
  nu <- (K - 1)/(lambda^2) # Degrees of freedom.
  q <- abs(qt(sig_level/2, df = nu))
  std_err <- sqrt(est_pooled_adj_drmst_var) # Pooled standard error.
  
  pooled_CI <- c(est_pooled_adj_drmst - std_err*q, est_pooled_adj_drmst + std_err*q)
  
  return(list(pooled_adj_drmst = est_pooled_adj_drmst, 
              pooled_adj_drmst_var = est_pooled_adj_drmst_var, 
              pooled_CI = pooled_CI))
  
}
