# Supplementary material for: Flexible quantitative bias analysis for unmeasured confounding in subject-level indirect treatment comparisons with proportional hazards violation
Source: BMC Med Res Methodol. 2025 May 10;25:131. doi: 10.1186/s12874-025-02551-z (PMC12066054; doi:10.1186/s12874-025-02551-z)
Supplement: Supplementary file 2 — Supplementary Material 2. [file 12874_2025_2551_MOESM2_ESM.zip › R code/model.R]

###############################
###############################
#
# Author: Steven Soutar (2024).
# JAGS code to fit delayed 
# treatment effect model
# with exponential survival
###############################
###############################

model_delayed_treatment_effect <- "

  #############
  # Data block:
  #############
  
  data{
    
    ###########################################################
    # Data to implement zeros trick using Poisson distribution 
    # for likelihood specifications not available in JAGS.
    ###########################################################
    
    C <- 1000000 # Arbitrary constant to ensure Poisson rate phi[i] is positive.
    
    for(i in 1:N){ # N: Number of patients.
    
      zeros[i] <- 0
      
       ####################################  
       # Data to compute cumulative hazard:
       ####################################
       
       for(k in 1:int_obs[i]){ # int_obs[i]: Identifies the time interval where patient i experienced the event or was censored.
       
        # cond[i, k]: Flag to determine if patient I survived the entire length of interval k:
        cond[i, k] <- step(time[i] - a[k + 1]) # a[k + 1]: Denotes the end of time interval k.

	      # b[i, k]: Time elapsed in interval k for patient i.
        b[i, k] <- cond[i, k]*(a[k + 1] - a[k]) + (1 - cond[i, k])*(time[i] - a[k])
        
       }
    
    }
  
  }
  
  model{
  
    ######################
    # Prior Specification:
    ######################

    # Log HR:
    beta_z ~ dnorm(mu_log_HR, tau_log_HR)
    HR <- exp(beta_z)
    
    # Log baseline hazard:
    log_lambda ~ dnorm(mu_log_lambda, tau_log_lambda)
    
    lambda <- exp(log_lambda)
    
    # Time interval specific hazards for control arm:
    log_lambda_mat[1, 1] <- log_lambda # Pre change point.
    log_lambda_mat[1, 2] <- log_lambda # Post change point.

    # Time interval specific hazards for treatment arm:
    log_lambda_mat[2, 1] <- log_lambda # Pre change point - same as the control arm.
    log_lambda_mat[2, 2] <- beta_z + log_lambda # Post change point.
   
    ##########################################
    # Compute cumulative hazard for patient i:
    ##########################################
    
    for(i in 1:N){ 
    
      for(k in 1:int_obs[i]){ 
        
      	# HH[i, k]: Hazard accumulated for patient i in interval k. 
        HH[i, k] <- b[i, k]*exp(log_lambda_mat[z[i] + 1, k]) # z[i]: Treatment indicator for patient i.
      
      }
    
      H[i] <- sum(HH[i, 1:int_obs[i]]) # Hazard accumulated over follow-up for patient i.
  
    }
    
    ###################################
    # Binary (unmeasured) confounder u:
    ###################################

    # psi = Pr(u = 1):
    psi ~ dbeta(a_psi, b_psi) 
    
    for(i in 1:N){ 
    
      u[i] ~ dbern(psi)
    
    }
    
    ###########################
    # Likelihood specification:
    ###########################
  
    for(i in 1:N){
  
      ###################
      # Propensity model:
      ###################
      
      # Propensity score for patient i.
      p_z[i] <- 1/(1 + exp(-alpha_u[1] - alpha_u[2]*u[i])) # alpha_u known sensitivity parameter.
      z[i] ~ dbern(p_z[i]) 

      # IPTW:
      IPTW[i] <- z[i]*(1/p_z[i]) + (1 - z[i])*(1/(1 - p_z[i]))
      
      ################
      # Outcome model:
      ################
      
      # Log-hazard for patient i:
      log_haz[i] <- log_lambda_mat[z[i] + 1, int_obs[i]] + beta_u*u[i] # beta_u known sensitivity parameter.
      
      # log-survival for patient i:
      log_surv[i] <- -H[i]*exp(beta_u*u[i])
      
      # Log-likelihood using the zeros trick:
      # phi[i] must be positive!!
      phi[i] <- C - delta[i]*log_haz[i] - log_surv[i] # delta[i]: Event indicator for patient i.
      zeros[i] ~ dpois(phi[i])
    
    }
  
  }

"
