# Supplementary material for: Flexible quantitative bias analysis for unmeasured confounding in subject-level indirect treatment comparisons with proportional hazards violation
Source: BMC Med Res Methodol. 2025 May 10;25:131. doi: 10.1186/s12874-025-02551-z (PMC12066054; doi:10.1186/s12874-025-02551-z)
Supplement: Supplementary file 2 — Supplementary Material 2. [file 12874_2025_2551_MOESM2_ESM.zip › R code/run_simulation_study.R]

#####################################
#####################################
##
## Author: Steven Soutar (2024).
## Code to run simulation study
##
#####################################
#####################################

#########################
# Load required packages:
#########################
library(rjags)
library(coda)
library(cpsurvsim)

############################
# Source required R scripts:
############################
source("model.R")
source("simulate_data.R")
source("adj_dRMST.R")
source("true_adj_dRMST.R")

N_iter <- 5000 # Total number of MCMC samples.
N_burn_in <- 4000 # Burn-in period.
K <- N_iter - N_burn_in # Number of imputations. 
N_sim_scenario <- 8 # Number of simulation scenarios.
N_sim <- 100 # Number of simulations per scenario.
sig_level <- 0.05 # Significance level.

set.seed(1234) # Set seed for reproducibility.

#################################
# Parameters for data simulation:
#################################

#####################
# Number of patients:
#####################
N <- 300 

###############################
# Values for beta_z and lambda:
###############################
beta_z <- log(0.68) 
lambda <- 0.073

###########################
# Change point time for HR:
###########################
t_0 <- 5 

#########################
#########################
# sensitivity parameters:
#########################
#########################

##########################################################
# Effect of u: Either a doubling or halving of the hazard.
##########################################################
beta_u <- c(log(0.5), log(2))

##################
# psi = Pr(u = 1):
##################
psi <- 0.5

#################################################
#
# alpha_u: Parameters for propensity model. 
# Covers four scenarios: 2 small and 2 large imbalances:
# Small imbalances:
#
# Small 1: Pr(z = 1 | u = 1) = 0.6.
# Small 2: Pr(z = 0 | u = 1) = 0.4.
#
# Large imbalances:
#
# Large 1: Pr(z = 1 | u = 1) = 0.8
# Large 2: Pr(z = 0 | u = 1) = 0.2
#
#################################################

######################################
# First row: Small imbalance 1 and 2.
# Second row: Large imbalance 1 and 2.
######################################
alpha_u <- rbind(c(log(2/3), 2*log(3/2)), -c(log(2/3), 2*log(3/2)), 
           c(log(1/4), 2*log(4)), -c(log(1/4), 2*log(4)))

#######################################################
# 2 x 2 matrix of hazards for each time interval.
# Row 1 (2) corresponds to the control (treatment) arm.
#######################################################
hazards <- rbind(c(lambda, lambda), c(lambda, lambda*exp(beta_z)))

study_length <- 48 

####################################################
# End-points for each hazard specific time interval.
####################################################
a <- c(0, t_0, study_length)  

##################################
# Time horizon for adjusted dRMST.
##################################
tau <- 48 

###############################
# Hyper-parameter specification:
###############################

# log(lambda) ~ N(mu_log_lambda, tau_log_lambda).
mu_log_lambda <- 0
tau_log_lambda <- 0.01

# log(HR) ~ N(mu_log_HR, tau_log_HR).
mu_log_HR <- 0
tau_log_HR <- 0.01

# psi ~ Beta(a_psi, b_psi).
a_psi <- 1
b_psi <- 1

########################
# Store point estimates:
########################

actual_u_drmst <- matrix(nrow = N_sim, ncol = N_sim_scenario) 
imputed_u_drmst <- matrix(nrow = N_sim, ncol = N_sim_scenario) 
naive_drmst <- matrix(nrow = N_sim, ncol = N_sim_scenario) 

###########
# Store SE:
###########

actual_u_se <- matrix(nrow = N_sim, ncol = N_sim_scenario) 
imputed_u_se <- matrix(nrow = N_sim, ncol = N_sim_scenario) 
naive_se <- matrix(nrow = N_sim, ncol = N_sim_scenario) 


######################################
# Store bias (defined as est - truth):
######################################

actual_bias <- matrix(nrow = N_sim, ncol = N_sim_scenario)
imputed_bias <- matrix(nrow = N_sim, ncol = N_sim_scenario)
naive_bias <- matrix(nrow = N_sim, ncol = N_sim_scenario)

###################################
# Store confidence intervals (CIs):
###################################

actual_u_CI <- array(NA, dim = c(N_sim, 2, N_sim_scenario))
imputed_u_CI <- array(NA, dim = c(N_sim, 2, N_sim_scenario))
naive_CI <- array(NA, dim = c(N_sim, 2, N_sim_scenario))

####################################
# Store effective sample size (ESS):
####################################

ESS <- array(NA, dim = c(N_sim, N, N_sim_scenario))

########################################
# Store sets of posterior samples for u:
########################################

posterior_sample_u <- array(NA, dim = c(N_iter - N_burn_in, N, N_sim, N_sim_scenario))

##################################################
##################################################
# Matrix of simulation scenarios: 
# First column beta_u.
# Second and third columns alpha_u.
#
# sim_scenario[1, ]: Small 1 and beta_u = log(0.5).
# sim_scenario[2, ]: Small 1 and beta_u = log(2).
# sim_scenario[3, ]: Small 2 and beta_u = log(0.5).
# sim_scenario[4, ]: Small 2 and beta_u = log(2).
# sim_scenario[5, ]: Large 1 and beta_u = log(0.5).
# sim_scenario[6, ]: Large 1 and beta_u = log(2).
# sim_scenario[7, ]: Large 2 and beta_u = log(0.5).
# sim_scenario[8, ]: Large 2 and beta_u = log(2).
#
#################################################
#################################################
sim_scenario <- rbind(
  
  c(beta_u[1], alpha_u[1, ]), 
  c(beta_u[2], alpha_u[1, ]),
  c(beta_u[1], alpha_u[2, ]),
  c(beta_u[2], alpha_u[2, ]),
  c(beta_u[1], alpha_u[3, ]), 
  c(beta_u[2], alpha_u[3, ]),
  c(beta_u[1], alpha_u[4, ]),
  c(beta_u[2], alpha_u[4, ])
  
)

#######################################################
#######################################################
#
# Compute marginal dRMST for each  simulation scenario:
# 
#######################################################
#######################################################

##############################################
# Store true marginal dRMST for each scenario:
##############################################
true_marg_dRMST <- numeric(N_sim_scenario)


##############################################
# Time points to compute marginal survival at:
##############################################
t <- seq(from = 0, to = study_length, by = 0.01)

for(i in 1:N_sim_scenario){
  
  true_marg_dRMST[i] <- marg_drmst(t = t, t_0 = t_0, psi = psi,
                        lambda = lambda, beta_z = beta_z, 
                        beta_u = sim_scenario[i, 1], tau = tau)

}

  
for(j in 1:N_sim_scenario){
    
    ####################################################
    # Propensity scores for the jth simulation scenario:
    ####################################################
    p_0 <- 1/(1 + exp(-sim_scenario[j, 2])) # Pr(z = 1 | u = 0).
    p_1 <- 1/(1 + exp(-sim_scenario[j, 2] - sim_scenario[j, 3])) # Pr(z = 1 | u = 1).
    p <- c(p_0, p_1)
    
    for(i in 1:N_sim){
      
      ################
      # Simulate data:
      ################
      sim_df <- sim_delayed_effect(N = N, alpha_u = sim_scenario[j, 2:3], psi = psi, 
                        hazards = hazards, 
                        beta_u = sim_scenario[j, 1], t_0 = t_0, 
                        study_length = study_length)
      
      #########################
      # IPTW using simulated u:
      #########################
      
      sim_df$IPTW <- ifelse(sim_df$z == 1, 1/p[sim_df$u + 1], 1/(1 - p[sim_df$u + 1]))
      
      #################
      # Naive estimate:
      #################
      
      naive_est <- adj_drmst(time = sim_df$time, 
                             status = sim_df$delta, 
                             group = as.factor(sim_df$z), 
                             weight = rep(1, N), # No weighting in naive analysis.
                             tau = tau, 
                             sig_level = sig_level, 
                             xaxismin = 0, xaxismax = max(sim_df$time))
      
      naive_drmst[i, j] <- naive_est$mean
      naive_se[i, j] <- sqrt(naive_est$var)
      naive_CI[i, 1:2, j] <- c(naive_est$CIL, naive_est$CIU)          
      naive_bias[i, j] <- naive_est$mean - true_marg_dRMST[j]
      
      #####################################################
      # Compute adjusted drmst using simulated values of u:
      #####################################################
      
      actual_est <- adj_drmst(time = sim_df$time, 
                                 status = sim_df$delta, 
                                 group = as.factor(sim_df$z), 
                                 weight = sim_df$IPTW, 
                                 tau = tau, 
                                 sig_level = sig_level, 
                                 xaxismin = 0, xaxismax = max(sim_df$time))
      
      actual_u_drmst[i, j] <- actual_est$mean
      actual_u_se[i, j] <- sqrt(actual_est$var)
      actual_u_CI[i, 1:2, j] <- c(actual_est$CIL, actual_est$CIU)
      actual_bias[i, j] <- actual_est$mean - true_marg_dRMST[j]
      
      #############################################
      # Identify in which time interval the patient 
      # experienced the event or was censored:
      #############################################
      
      int_obs <- ifelse(sim_df$time <= t_0, 1, 2)
      
      data_list <- list(N = N, z = sim_df$z, 
                        time = sim_df$time, 
                        delta = sim_df$delta, alpha_u = sim_scenario[j, 2:3], 
                        beta_u = sim_scenario[j, 1], 
                        mu_log_lambda = mu_log_lambda, 
                        tau_log_lambda = tau_log_lambda, 
                        mu_log_HR = mu_log_HR, 
                        tau_log_HR = tau_log_HR,
                        a_psi = a_psi, b_psi = b_psi, 
                        int_obs = int_obs, 
                        a = a)
      
      ################
      # Compile model:
      ################
      
      compiled_model <- jags.model(file = textConnection(model_delayed_treatment_effect), 
                                   data = data_list, n.chains = 2, quiet = TRUE)
      
      ############################
      # Extract posterior samples:
      ############################
      
      param <- c("IPTW", "u") # Monitor IPTW and u.
      
      posterior_sample <- coda.samples(compiled_model, variable.names = param,
                                       n.iter = N_iter)[[1]]
      
      #########################
      # Extract posterior IPTW:
      #########################
      posterior_sample_IPTW <- posterior_sample[-c(1:N_burn_in), 1:N]
      
      #################################
      # Extract posterior samples of u:
      #################################
      posterior_sample_u[, , i, j] <- posterior_sample[-c(1:N_burn_in), (N + 1):(2*N)]
      
      ###################################################
      # Compute adjusted dRMST using imputed values of u:
      ###################################################
      
      est_imputed_u <- pooled_adj_drmst(time = sim_df$time, z = sim_df$z, delta = sim_df$delta, 
                                        posterior_sample_IPTW = posterior_sample_IPTW,
                                        tau = tau, sig_level = sig_level)
      
      imputed_u_drmst[i, j] <- est_imputed_u$pooled_adj_drmst
      imputed_u_se[i, j] <- sqrt(est_imputed_u$pooled_adj_drmst_var)
      imputed_u_CI[i, , j] <- est_imputed_u$pooled_CI
      imputed_bias[i, j] <- est_imputed_u$pooled_adj_drmst - true_marg_dRMST[j]
      
      ####################################
      # Compute ESS of u for each patient:
      ####################################
      
      ESS[i, , j] <- effectiveSize(as.mcmc(posterior_sample_u[, , i, j]))
      
    }
  
}

#################
#################
# Process output:
#################
#################

###############
# Average bias:
###############
apply(imputed_bias, 2, mean)
apply(actual_bias, 2, mean)
apply(naive_bias, 2, mean)

#############
# Average SE:
#############
apply(imputed_u_se, 2, mean)
apply(actual_u_se, 2, mean)
apply(naive_se, 2, mean)

##############
# CI coverage:
##############

####################################
####################################
#
# Function computes CI coverage:
#
# CI: Array of confidence intervals.
#     Each slice corresponds to a
#     simulation scenario.
#
# true_marg_dRMST: Vector containing
#                  ground truth for
#                  each simulation 
#                  scenario.
#
####################################
####################################

compute_CI_coverage <- function(CI = CI, true_marg_dRMST = true_marg_dRMST){
  
  N_sim_scenario <- dim(imputed_u_CI)[3] # Number of simulation scenarios.
  N_sim <- nrow(CI[, , 1]) # Number of simulations per scenario.
  CI_coverage <- numeric(N_sim_scenario) # Store coverage rates for each scenario.
  
  for(i in 1:N_sim_scenario){
    
    CI_coverage[i] <- sum((CI[, , i][, 1] < true_marg_dRMST[i]) & (CI[, , i][, 2] > true_marg_dRMST[i]))/N_sim
    
  }
  
  return(CI_coverage)
  
}

compute_CI_coverage(CI = imputed_u_CI, true_marg_dRMST = true_marg_dRMST)
compute_CI_coverage(CI = actual_u_CI, true_marg_dRMST = true_marg_dRMST)
compute_CI_coverage(CI = naive_CI, true_marg_dRMST = true_marg_dRMST)
