# Supplementary material for: Flexible quantitative bias analysis for unmeasured confounding in subject-level indirect treatment comparisons with proportional hazards violation
Source: BMC Med Res Methodol. 2025 May 10;25:131. doi: 10.1186/s12874-025-02551-z (PMC12066054; doi:10.1186/s12874-025-02551-z)
Supplement: Supplementary file 2 — Supplementary Material 2. [file 12874_2025_2551_MOESM2_ESM.zip › R code/simulate_data.R]

################################################
################################################
#
# Author: Steven Soutar (2024).
# Function simulates tim-to-event (TTE) data from a delayed 
# treatment effect model with exponential 
# survival and a binary confounder.

# Hazard function is given by:
# 
# h(t | z, u) = lambda x exp(beta_u x u), 0 < t <= t_0.
# 
# h(t | z, u) = lambda x exp(beta_z x z + beta_u x u), t > t_0.
#
# HR = 1 in the first time interval.
# HR = exp(beta_z) in the second time interval.
#
# N: Number of patients.
#
# alpha_u: Parameters for propensity model
#
# psi: Pr(u = 1).
#
# hazards: Hazards for each arm in each time interval.
#          Row 1 gives hazards for ctrl arm.
#          Row 2 gives hazards for trt arm.
#
# beta_u: Log HR for second time interval.
# 
# beta_u: Log effect of u on survival.
#
# t_0: Change point time for HR.
# 
#
########################################################
########################################################

sim_delayed_effect <- function(N = N, alpha_u = alpha_u, psi = psi, 
                      hazards = hazards, 
                      beta_u = beta_u,
                      t_0 = t_0, 
                      study_length = study_length){
  
  u <- rbinom(N, 1, prob = psi)
  p_z <- 1/(1 + exp(-alpha_u[1] - alpha_u[2]*u))
  z <- rbinom(N, 1, prob = p_z)
  sim_df <- cbind(data.frame(time = numeric(N), 
                             delta = numeric(N)), z = z, u = u)
  
  for(i in 1:N){
    
    # Hazard for patient i:
    lambda_patient <- hazards[sim_df$z[i] + 1, ]*exp(sim_df$u[i]*beta_u)
    # exp_cdfsim(): From the package cpsurvsim.
    s <- exp_cdfsim(n = 1, endtime = study_length,   
                    theta = lambda_patient, tau = t_0)
    
    sim_df[i, 1] <- s$time
    sim_df[i, 2] <- s$censor
    
  }
  
  return(sim_df)
  
}

############################################
# Currently in the simulation study
# Censoring rates are not equal between
# simulation scenarios beta_u = log(0.5) 
# and beta_u = log(2):
# log(0.5) - approx 10-15%.
# log(2) - approx 2-3%.
# Simulate data with both administrative and 
# non-administrative censoring.
# Non-administrative censoring is 
# exponentially distributed.
############################################

sim_delayed_effect_cens <- function(N = N, alpha_u = alpha_u, psi = psi, 
                               hazards = hazards, 
                               beta_u = beta_u,
                               cens_rate = cens_rate,
                               t_0 = t_0, 
                               study_length = study_length){
  
  u <- rbinom(N, 1, prob = psi)
  p_z <- 1/(1 + exp(-alpha_u[1] - alpha_u[2]*u))
  z <- rbinom(N, 1, prob = p_z)
  sim_df <- cbind(data.frame(time = numeric(N), 
                             delta = numeric(N)), 
                             time_star = numeric(N),
                             cens_time = numeric(N),
                             z = z, 
                             u = u)
  
  # Simulate censoring times:
  sim_df$cens_time <- rexp(N, rate = cens_rate)
  
  for(i in 1:N){
    
    # Hazard for patient i:
    lambda_patient <- hazards[sim_df$z[i] + 1, ]*exp(sim_df$u[i]*beta_u)
    # exp_cdfsim(): From the package cpsurvsim.
    s <- exp_cdfsim(n = 1, endtime = study_length,   
                    theta = lambda_patient, tau = t_0)
    
    sim_df[i, 1] <- s$time
    sim_df$time_star[i] <- s$time
    sim_df[i, 2] <- s$censor
    
  }
  
  # Apply non-administrative censoring:
  # Correct event indicator:
  sim_df$delta <- sim_df$delta*(1 - as.numeric(sim_df$cens_time < sim_df$time))
  
  # Correct survival time:
  sim_df$time <- (1 - sim_df$delta)*pmin(sim_df$cens_time, sim_df$time) + sim_df$delta*sim_df$time
  
  
  return(sim_df)
  
  
  
  
}
