# Supplementary material for: Flexible quantitative bias analysis for unmeasured confounding in subject-level indirect treatment comparisons with proportional hazards violation
Source: BMC Med Res Methodol. 2025 May 10;25:131. doi: 10.1186/s12874-025-02551-z (PMC12066054; doi:10.1186/s12874-025-02551-z)
Supplement: Supplementary file 2 — Supplementary Material 2. [file 12874_2025_2551_MOESM2_ESM.zip › R code/true_adj_dRMST.R]

#########################################################
#########################################################
##
## Author: Steven Soutar (2024).
## Functions to compute true adjusted 
## difference in restricted mean survival time (dRMST).
##
## Outcome model is a delayed treatment effect model
## with exponential survival.
##   
########################################################
########################################################

########################################
########################################
#
# Function computes marginal 
# survival curve for treatment arm.
#
# t: Vector of time points.
# t_0: Change point for HR.
# psi: Pr(u = 1).
# lambda: Baseline hazard.
# beta_z: Log HR for t > t_c.
# beta_u: Log effect of binary confounder u.
# 
###########################################
###########################################

marg_surv_curve_trt <- function(t = t, t_0 = t_0, lambda = lambda, beta_z = beta_z, beta_u = beta_u, psi = psi){
  
  n <- length(t)
  
  S <- numeric(n)
  
  for(i in 1:n){
    
    if(t[i] <= t_0){
      
      # Cumulative hazard for t <= t_0 and u = 1:
      H_1 <- lambda*exp(beta_u)*t[i]
      
      # Cumulative hazard for t <= t_0 and u = 0:
      H_0 <- lambda*t[i]
      
      S[i] <- exp(-H_1)*psi + exp(-H_0)*(1 - psi)
      
    }else{
      
      # Cumulative hazard for t > t_0 and u = 1:
      H_1 <- lambda*exp(beta_u)*t_0 + lambda*exp(beta_u)*exp(beta_z)*(t[i] - t_0)
      
      # Cumulative hazard for t > t_0 and u = 0:
      H_0 <- lambda*t_0 + lambda*exp(beta_z)*(t[i] - t_0)
      
      S[i] <- exp(-H_0)*(1 - psi) + exp(-H_1)*psi
      
    }
    
  }
  
  return(S)
  
}

###############################################
###############################################
#
# Function computes marginal survival curve
# for control arm.
#
###############################################
###############################################

marg_surv_curve_ctrl <- function(t = t, lambda = lambda, beta_u = beta_u, psi = psi){
  
  mu_0 <- lambda
  mu_1 <- lambda*exp(beta_u)
  S <- exp(-mu_1*t)*psi + exp(-mu_0*t)*(1 - psi)
  
  return(S)
  
}

##################################################
##################################################
# Function computes RMST.
#
# surv_prob: Vector of survival probabilities.
# tau: Time horizon for RMST.
#
##################################################
##################################################

compute_rmst <- function(t, surv_prob = surv_prob, tau = tau){
  
  # Find the indices corresponding to time points less than or equal to tau:
  idx <- which(t <= tau)
  
  # Compute rmst:
  rmst <- sum(diff(t[idx])*surv_prob[idx][-length(idx)])
  
  return(rmst)
  
}

###################################
###################################
# Function computes marginal dRMST
###################################
###################################

marg_drmst <- function(t = t, t_0 = t_0, psi = psi,
                       lambda = lambda, 
                       beta_z = beta_z, 
                       beta_u = beta_u,
                       tau = tau){
  
  ###########################
  # Marginal survival curves:
  ###########################
  ms_trt <- marg_surv_curve_trt(t = t, t_0 = t_0, lambda = lambda, beta_z = beta_z, beta_u = beta_u, psi = psi)
  
  ms_ctrl <- marg_surv_curve_ctrl(t = t, lambda = lambda, beta_u = beta_u, psi = psi)
  
  
  ################
  # Adjusted RMST:
  ################
  rmst_trt <- compute_rmst(t, surv_prob = ms_trt, tau = tau)
  
  rmst_ctrl <- compute_rmst(t, surv_prob = ms_ctrl, tau = tau)
  
  #################
  # Adjusted dRMST:
  #################
  drmst <- rmst_trt - rmst_ctrl
  
  return(rmst_trt - rmst_ctrl)
  
}
